# Supplementary material for: Successful Treatment of Persistent SARS-CoV-2 Infection in a B-Cell Depleted Patient with Activated Cytotoxic T and NK Cells: A Case Report
Source: Int J Mol Sci. 2021 Oct 10;22(20):10934. doi: 10.3390/ijms222010934 (PMC8535727; doi:10.3390/ijms222010934)
Supplement: Supplementary file 1 [file ijms-22-10934-s001.zip]

Archive with 1 entries (1 files):
- ijms-1391055-supplementary.pdf
